# Supplementary material for: Alerts in Clinical Decision Support Systems (CDSS): A Bibliometric Review and Content Analysis
Source: Healthcare (Basel). 2022 Mar 23;10(4):601. doi: 10.3390/healthcare10040601 (PMC9028311; doi:10.3390/healthcare10040601)
Supplement: Supplementary file 1 [file healthcare-10-00601-s001.zip]

Archive with 1 entries (1 files):
- healthcare-1647493-supplementary.pdf
